# Supplementary material for: Faculty perceptions and knowledge of career development of trainees in biomedical science: What do we (think we) know?
Source: PLoS One. 2019 Jan 30;14(1):e0210189. doi: 10.1371/journal.pone.0210189 (PMC6353103; doi:10.1371/journal.pone.0210189)
Supplement: S1 File — Survey items were gather into factors in which each of the questions were weighted equally to provide a final outcome for that factor. Factors/scales are in BOLD. Other prefatory questions concerning faculty rank, gender, years spent in graduate training, years spent in postdoctoral training (including 0 as a possible answer), employment outside of academe, appropriate time for graduate student to spend in career development training, appropriate time for postdoctoral fellows to spend in career development training and whether there is a perceived difference in graduate vs postdoctoral fellow needs in career development training were questions asked individually and with no grouping. 1. Sense of Urgency *There is a shortage of tenure track positions in research universities in biomedical fields Potential Answers: Strongly Agree; Agree; Neutral; Disagree; Strongly Disagree 2. Need for Change *We need to better prepare biomedical graduate students (GS) and PDs for a variety of careers. Potential Answers: Strongly Agree; Agree; Neutral; Disagree; Strongly Disagree 3. Faculty Knowledge base •Generally speaking, I have a good knowledge base of skills non-academic employers require of GS/PDs. •I think my faculty colleagues have a good knowledge base of skills non- academic employers require of GS/PDs. Potential Answers: Strongly Agree; Agree; Neutral; Disagree; Strongly Disagree 4. Student Career Knowledge base •I believe GS and PDs have a good knowledge base of skills non-academic employers may require of them. •GS and PDs are well prepared to thrive in the everchanging biomedical workplace beyond a research based academic job. (3; Reverse-coded) Potential Answers: Strongly Agree; Agree; Neutral; Disagree; Strongly Disagree 5. Mentoring •I keep GS and PDs informed about job opportunities in nonacademic fields. •I share personal experiences with GS and PD on career choices beyond academia. Potential Answers: Strongly Agree; Agree; Neutral; Disagree; Strongly Disagree • I [file pone.0210189.s001.xlsx]

## Sheet: Faculty rankSWW
Faculty Rank
Rank
Percentages
			Percentages			TENURE
		School	Assistant	Associate	Full	TRAC	Fixed-Term	Other	N
	A					76	17.1	6.9	146
	B					88.46		11.57	103
	D					79.1	16.42	4.4	67
	C					20.45	76.14	3.41	88
	E					82.31	13.61	4.08	146
		Average	#DIV/0!	#DIV/0!	#DIV/0!	69.264	30.8175	6.072	550	SUM
		N=	0	0	0	5	4	5
		sem=	#DIV/0!	#DIV/0!	#DIV/0!	12.3766	15.1264	1.49605

## Sheet: Faculty gendeSWW
Faculty gender
Gender
Percentages
			School	Male	Female	Trans	UK	N
		A		49.3	36.3		8.9	146
		B		75	24.04		1	107
		D		63.24	35.2		1	68
		C		52.87	37.93		9.2	87
		E		58.9	34.93		6.16	145
			Average	59.862	33.68	#DIV/0!	5.252	553	SUM
			N=	5	5	0	5
			sem=	4.48296	2.46708	#DIV/0!	1.81491

## Sheet: Years in GS - RawSWW
YEARS of training in Grad school by faculty member
years in Graduate School
Percentages
			School	0 to <2	%	2-<5	%	5-<8	%	8-<11	%	11+	&	Total	%
		A		1	0.684932	32	21.9178	96	65.7534	11	7.53425	2	1.36986	146	100
		S			0	20	28.9855	38	55.0725		0		0	69	100
		B		0	0	31	32.9787	57	60.6383	5	5.31915	1	1.06383	94	100
		C		7	8.43	18	21.69	51	61.44		0		0	76
		E		4	2.96	30	22.22	84	62.22	17	12.59		1	135
			average	3	2.41499	26.2	25.5584	65.2	61.0248	11	5.08868	1.5	0.686739	520	100
			N=	4	5	5	5	5	5	3	5	2	5		3
			sem=	1.58114	1.59898	2.97321	2.30401	10.749	1.72541	3.4641	2.38844	0.5	0.287246		0

## Sheet: Years in PD - RawSWW
Years in PD training by faculty member
Years in Postdoc
Percentages
			School	0 to <2	%	2-<5	%	5-<8	%	8-<11	%	11+	%	Total	%
		A		44	30.137	58	39.726	28	19.1781	5	3.42466	2	1.36986	146	100
		D		19	27.5362	22	31.8841	28	40.5797	0	0		0	69	100
		B		17	16.6667	41	40.1961	41	40.1961	2	1.96078	0	0	102	100
		C		23	28.04	40	48.78							76
		E		48	33.33	38	26.39	57	36.11					144
			average	30.2	27.142	39.8	37.3952	38.5	34.016	2.33333	1.79515	1	0.456621	537	100
			N=	5	5	5	5	4	4	3	3	2	3		3
			sem=	6.55286	2.8103	5.71314	3.83652	6.88598	5.0483	1.45297	0.992076	1	0.456621		0

## Sheet: Outside academeSWW
Faculty employed outside of Academe ever?
Percentages
			School	Yes	NO	no answer
		A		42.5	56.2		146
		D		31.88	68.12		68
		B		28.16	70.87	1	107
		C		31.88	68.12		91
		E		37.16	62.84		147
			Average	34.316	65.23	1	559	SUM
			N=	5	5	1
			SEM=	3.32795	3.4874	#DIV/0!

## Sheet: Sense of UrgencySWW
Sense of Urgency
	There is a shortage of tenure track positions in research universities in biomedical fields
				School	Strongly agree/Agree	Neutral/I don't know	Stongly disagree/disagree	Unsure	Total N
			A		60.69	18.62	8.28	12.41	145
			B		61.11	15.74	20.38	1.85	108
			D		80.33	3.28	11.48	4.92	61
			C		64.48	19.63	9.34	6.54	107
			E		62.16	10.14	4.73	4.05	148
			MEAN=		65.754	13.482	10.842	5.954	569
			N=		5	5	5	5
			SEM=		5.01768	3.64628	2.80393	2.42926

## Sheet: Need for ChangeSWW
	Need for Change
	We need to better prepare biomedical graduate students (GS) and PDs for a variety of careers.
					School	Strongly agree/Agree	Neutral/I don't know	Stongly disagree/disagree	Unsure	Total N
				A		78.62	10.34	3.45	7.59	145
				B		90.74	5.56	2.85	1	108
				D		85.25	3.28	6.56	4.92	61
				C		78.7	13.89	4.63	2.78	108
				E		81.08	10.14	4.73	4.05	148
				MEAN=		82.878	8.642	4.444	4.068	570
				N=		5	5	5	5
				SEM=		2.71411	1.61132	0.890622	1.48238

## Sheet: Fac Knowl SWW
Faculty knowledge base
	Generally speaking, I have a good knowledge base of skills non-academic employers require of GS/PDs.
	I think my faculty colleagues have a good knowledge base of skills non- academic employers require of GS/PDs.
				School	Strongly agree/Agree	Neutral/I don't know	Stongly disagree/disagree	Unsure	Total N
			A		40.69	27.59	26.71	5.52	145
			B		33	27.91	35.38	2.33	105
			D		40.84	35	20	5	60
			C		39.05	32.86	21.43	6.67	105
			E		42	msu	23.73	5.09	148
			MEAN=		39.116	30.84	25.45	4.922	563
			N=		5	4	5	5
			SEM=		2.00519	2.09442	3.44837	0.765406

## Sheet: Stud Know SWW
	Student knokwledge base
	I believe GS and PDs have a good knowledge base of skills non-academic employers may require of them.
	GS and PDs are well prepared to thrive in the ever-changing biomedical workplace beyond a research based academic job. (Reverse-coded)
						School	Strongly agree/Agree	Neutral/I don't know	Stongly disagree/disagree	Unsure	Total N
					A		24.16	30.69	36.55	8.62	145
					B		32.05	20.48	42.67	1.89	106
					D		38.93	27.2	29.75	4.14	61
					C		34.77	28.6	31.95	4.7	105
					E		38.51	27.03	29.06	5.41	148
					MEAN=		33.684	26.8	33.996	4.952	565
					N=		5	5	5	5
					SEM=		3.30525	2.32079	2.89033	1.53216

## Sheet: MentoringSWW
	New Mentorin of Students Scale for may 2018
	I keep GS and PDs informed about job opportunities in non-academic fields.
	I share personal experiences with GS and PD on career choices beyond academia.
	If possible, I provide GS and PDs with personal contacts/networking options with biomedical professionals to talk to the students about non-academic careers.
				Percentages
			School	Strongly agree/Agree	Neutral/I don't know	Stongly disagree/disagree	Unsure	Total N
		A		68.68	13.13	6.91	11.29	145
		D		68.58	13.24	15.43	2.75	61
		B		67.76	15.48	11.84	3.42	107
		C		71.6	14.03	6.69	7.67	105
		E		75.63	10.38	5.87	8.12	147
			average	70.45	13.252	9.348	6.65	565	sum
				5	5	5	5
				0.225743	0.593077	1.91297	2.12381

[truncated: 10 more sheets: Dept supportSWW, Colleague SupportSWW, Individual Fc supportSWW, Institutional supportSWW, Aware of Best SWW, Student benefitsSWW, TIMESWW, GS vs PD time in CDSWW, Mentored BEST traineeSWW, Mentored TraineeSWW]
