# Supplementary material for: Faculty perceptions and knowledge of career development of trainees in biomedical science: What do we (think we) know?
Source: PLoS One. 2019 Jan 30;14(1):e0210189. doi: 10.1371/journal.pone.0210189 (PMC6353103; doi:10.1371/journal.pone.0210189)
Supplement: S2 File — * Questions were answered but are not included in the results of this present study. 1. Prior to taking this survey, were you aware of your institution's BEST program? Potential Answers: Yes, I was aware of my institution's BEST program and what it does. Yes, I was aware but I didn't know much about my institution's BEST program; No 2. Have any of your PhD students participated in any part of your institution’s BEST program? Potential Answers: Yes, at least one of the students in my lab has participated in at least one BEST program activity. No, none of the students in my lab has participated in a BEST program activity. I don't know if any of the students in my lab has participated in a BEST program activity. 3. What do you think is an appropriate amount of time for a typical PhD student to spend on his/her own career development? Potential Answers; 1–2 hours a year; 1–2 hours a month; 1 hour a week; more than 1–2 hours a week 4. For the PhD student(s) who participated in your institution’s BEST program, do you think that it was beneficial for him/her? Potential Answers; Yes; No; I don't know 5. Have any of your postdocs participated in any part of your institution’s * BEST program? Potential Answers: Yes, at least one of the postdocs in my lab has participated in at least one BEST program activity. No, none of the postdocs in my lab has participated in a BEST program activity. I don't know if any of the postdocs in my lab has participated in a BEST program activity. 6. What do you think is an appropriate amount of time for a typical postdoc to spend on his/her own career development? Potential Answers; 1–2 hours a year; 1–2 hours a month; 1 hour a week; more than 1–2 hours a week 7. For the postdoc(s) who participated in your institution’s BEST program, do you think that it was beneficial for him/her? Potential Answers; Yes; No; I don't know 8. Do you think that an institution should help students prepare for: an academic career; a non-academic career Potential Ans [file pone.0210189.s002.xlsx]

## Sheet: Likely to do R1 job SWW
In your opinion what percentage of the following at your instution are likely to eventually obtain a tenure-track faculty position at an R1?
Percentages
			GS
			School	less than 25%	25-50	over 50	IDK	N
			F	73	18	2	6	131
			G	76	19	0	5	78
			average	74.5	18.5	1	5.5	209	SUM
			N	2	2	2	2
			sem	1.5	0.5	1	0.5
			PD
			School	less than 25%	25-50	over 50	IDK	N
			F	64	27	3	6	132
			G	68	22	3	7	76
			average	66	24.5	3	6.5	208	SUM
			N	2	2	2	2
			sem	2	2.5	0	0.5

## Sheet: GS, PD talk non acad
Do the following talk with you about non academic career paths
				PhD Student
			School	Yes, Freq	Yes, a litte	No	NA	N
			F	48	30	4	19	132
			G	23	45	10	22	78
			average	35.5	37.5	7	20.5	210	sum
			count	2	2	2	2
			sem	12.5	7.5	3	1.5
				Post doc
			School	Yes, Freq	Yes, a litte	No	NA	N
			F	29	35	4	32	133
			G	28	33	6	32	78
			average	28.5	34	5	32	211	sum
			count	2	2	2	2
			sem	0.5	1	1	0

## Sheet: Inst Support GS
Do you think that an institution should support programs that help PhD students prepare for
			Strongly/Agree
				Schoo;	Research intensive careers like yours	Other research intensive careers unlike yours	non-research intensive science related careers	N
				F	96	95	85	135
				G	99	96	74	78
				average=	97.5	95.5	79.5	213	sum
				count	2	2	2
				sem	1.5	0.5	5.5
			Neutral
				Schoo;	Research intensive careers like yours	Other research intensive careers unlike yours	non-research intensive science related careers
				F	4	3	12	135
				G	1	4	23	78
				average=	2.5	3.5	17.5	213	sum
				count	2	2	2
				sem	1.5	0.5	5.5
			Disagree
				Schoo;	Research intensive careers like yours	Other research intensive careers unlike yours	non-research intensive science related careers
				F	0	2	3	135
				G	0	0	0	78
				average=	0	1	1.5	213	sum
				count	2	2	2
				sem	0	1	1.5

## Sheet:  Inst Support PD
Do you think that an institution should support programs that help PDs prepare for
				Agree
					Schoo;	Research intensive careers like yours	Other research intensive careers unlike yours	non-research intensive science related careers	N
					F	96	97	82	135
					G	97	94	74	78
					average=	96.5	95.5	78	213	sum
					count	2	2	2
					sem	0.5	1.5	4
				Neutral
					Schoo;	Research intensive careers like yours	Other research intensive careers unlike yours	non-research intensive science related careers
					F	4	2	11	135
					G	3	5	11	78
					average=	3.5	3.5	11	213	sum
					count	2	2	2
					sem	0.5	1.5	0
				Disagree
					Schoo;	Research intensive careers like yours	Other research intensive careers unlike yours	non-research intensive science related careers
					F	0	1	7	135
					G	0	1	1	78
					average=	0	1	4	213	sum
					count	2	2	2
					sem	0	0	3

## Sheet: Awareness of BEST  
National/Institutional
I am aware of NIH BEST Consortium. (30)
I am aware that an NIH BEST program is on our campus. (31)
				Percentages
				Yes		no
			School	Strongly agree/Agree	Neutral	Stongly disagree/disagree	Total N
			F	79		21	134
			G	72		29	84
	average		average	75.5	#DIV/0!	25	218
	count		count	2	0	2
	sem		sem	3.5	#DIV/0!	4

## Sheet: Student benefits
BEST Student Benefits
				YES		NO	IDK
				Percentages
			School	Strongly agree/Agree	Neutral	Stongly disagree/disagree		Total N
			F	89	9	2		54
			G	73		27	27	25
								SUM
		Average		81	9	14.5	27	79
		N=		2	1	2	1
		SEM		8	#DIV/0!	12.5	#DIV/0!

## Sheet: PD benefits
BESTPOSTDOC Benefits
For the PDs who participated in your BEST program, do you think it was beneficial for him/her?
Percentages
			School	Yes	No	iDK	N
			F	41	1	58	119
			G	81	6	13	16
			Average	61	3.5	35.5	135	SUM
			count=	2	2	2
			stdev	20	2.5	22.5

## Sheet: Feel about NTC
TODAY, how did you feel about PhD GS/PD in your lab who chose not to pursue a traditional academic faculty career at an R1?
Percentages
				School	OK with me	Undecided	Not happy	N
				F	91	4	5	132
				G	94	1	5	77
								SUM
				Average	92.5	2.5	5	209
				count=	2	2	2
				stdev	1.5	1.5	0

## Sheet: TIME Phd 
What do you think is an appropriate amount of time for a typical PhD student to spend on CD?
Percentages
				Schoo	1-2 hrs/year	1-2 hours/mo	1 hour /wk	>1-2 hrs/week	Total
				F	3	42	35	20	134
				G	0	47	37	16	79
									SUM
				Average	1.5	44.5	36	18	213
				count=	2	2	2	2
				stdev	1.5	2.5	1	2

## Sheet: TIME PD
What do you think is an appropriate amount of time for a PD to spend on CD?
percentages
				Schoo	1-2 hrs/year	1-2 hours/mo	1 hour /wk	>1-2 hrs/week	Total
				F	1	29	41	29	133
				G	0	32	36	32	78
									SUM
				Average	0.5	30.5	38.5	30.5	211
				count=	2	2	2	2
				stdev	0.5	1.5	2.5	1.5

[truncated: 3 more sheets: Faculty rank, Faculty gender, Students in BEST]
